# Supplementary material for: Accumulation of Bioactive Lipid Species in LPS-Induced Neuroinflammation Models Analysed with Multi-Modal Mass Spectrometry Imaging
Source: Int J Mol Sci. 2024 Nov 8;25(22):12032. doi: 10.3390/ijms252212032 (PMC11594259; doi:10.3390/ijms252212032)
Supplement: Supplementary file 1 [file ijms-25-12032-s001.zip]

Archive with 1 entries (1 files):
- ijms-3221702-supplementary.pdf
